# Supplementary material for: Leucettinib-21 decreases dosage effects of DYRK1A in human trisomy 21 induced pluripotent stem cell-derived neural cells
Source: Dis Model Mech. 2026 Jun 29;19(6):dmm052740. doi: 10.1242/dmm.052740 (PMC13382848; doi:10.1242/dmm.052740)
Supplement: Table S3. Statistical analysis summary. [file dmm-19-052740-TableS3.xlsx]

## Sheet: Figure 1C
	DYRK1A Level
	Two-way ANOVA	Alpha	0.05
	Source of Variation	% of total variation	P value	P value summary	Significant?
	Interaction	2.431	0.9415	ns	No
	Row Factor (Treatment)	7.676	0.519	ns	No
	Column Factor (Control vs. T21)	49.4	<0.0001	****	Yes
	ANOVA table	SS	DF	MS	F (DFn, DFd)	P value
	Interaction	0.1699	6	0.02832	F (6, 28) = 0.2801	P=0.9415
	Row Factor (Treatment)	0.5367	6	0.08944	F (6, 28) = 0.8847	P=0.5190
	Column Factor (Control vs. T21)	3.454	1	3.454	F (1, 28) = 34.16	P<0.0001
	Residual	2.831	28	0.1011
	Tukey’s Multiple Comparisons Test
	Comparison	P value
	T21 DMSO vs. Control DMSO	0.0234
	T21 0.01 μM LCTB-21 vs. Control 0.01 μM LCTB-21	0.0276
	T21 0.1 μM LCTB-21 vs. Control 0.1 μM LCTB-21	0.0082
	T21 0.01 μM iso-LCTB-21-LCTB-21 vs. Control 0.01 μM iso-LCTB-21-LCTB-21	0.011

## Sheet: Figure 1D
	DYRK1A Activity
	Two-way ANOVA	Alpha	0.05
	Source of Variation	% of total variation	P value	P value summary	Significant?
	Interaction	3.722	0.6464	ns	No
	Row Factor (Treatment)	50.18	<0.0001	****	Yes
	Column Factor (Control vs. T21)	21.55	<0.0001	****	Yes
	ANOVA table	SS	DF	MS	F (DFn, DFd)	P value
	Interaction	0.4859	6	0.08099	F (6, 28) = 0.7073	P=0.6464
	Row Factor (Treatment)	6.552	6	1.092	F (6, 28) = 9.536	P<0.0001
	Column Factor (Control vs. T21)	2.813	1	2.813	F (1, 28) = 24.57	P<0.0001
	Residual	3.206	28	0.1145
	Dunnett’s Multiple Comparisons Test
	Comparison	P value
	Control 1 μM LCTB-21 vs. Control DMSO	0.0091
	T21 1 μM LCTB-21 vs. T21 DMSO	0.0004

## Sheet: Figure 1E
	DYRK1A Activity (Time Course)
	Two-way ANOVA	Alpha	0.05
	Source of Variation	% of total variation	P value	P value summary	Significant?
	Interaction	8.025	0.0403	*	Yes
	Row Factor (Time)	62.6	<0.0001	****	Yes
	Column Factor (Condition and Treatment)	11.59	<0.0001	****	Yes
	ANOVA table	SS	DF	MS	F (DFn, DFd)	P value
	Interaction	4.879	14	0.3485	F (14, 60) = 1.934	P=0.0403
	Row Factor (Time)	38.05	14	2.718	F (14, 60) = 15.08	P<0.0001
	Column Factor (Condition and Treatment)	7.045	1	7.045	F (1, 60) = 39.09	P<0.0001
	Residual	10.81	60	0.1802
	Tukey’s Multiple Comparisons Test
	Comparison	P value
	T21 DMSO 1hr vs. Control DMSO 1hr	<0.0001
	T21 DMSO 3hr vs. Control DMSO 3hr	0.0419
	T21 DMSO 6hr vs. Control DMSO 6hr	0.0302
	T21 DMSO 24hr vs. Control DMSO 24hr	0.0128
	T21 LCTB-21 1hr vs. T21 DMSO 1hr	<0.0001
	T21 LCTB-21 3hr vs. T21 DMSO 3hr	0.0036
	T21 LCTB-21 6hr vs. T21 DMSO 6hr	0.0038
	T21 LCTB-21 12hr vs. T21 DMSO 12hr	0.0287
	T21 LCTB-21 24hr vs. T21 DMSO 24hr	0.0012

## Sheet: Figure 1F
	DYRK1A Level (Time Course)
	Two-way ANOVA	Alpha	0.05
	Source of Variation	% of total variation	P value	P value summary	Significant?
	Interaction	7.616	0.3005	ns	No
	Row Factor (Treatment and Time)	9.497	0.1411	ns	No
	Column Factor (Control vs. T21)	55.65	<0.0001	****	Yes
	ANOVA table	SS	DF	MS	F (DFn, DFd)	P value
	Interaction	1.627	14	0.1162	F (14, 60) = 1.199	P=0.3005
	Row Factor (Treatment and Time)	2.029	14	0.1449	F (14, 60) = 1.495	P=0.1411
	Column Factor (Control vs. T21)	11.89	1	11.89	F (1, 60) = 122.6	P<0.0001
	Residual	5.817	60	0.09696
	Šídák's Multiple Comparisons Test
	Comparison	P value
	T21 DMSO 1 hr vs. Control DMSO 1 hr	0.0023
	T21 DMSO 6 hr vs. Control DMSO 6 hr	<0.0001
	T21 LCTB-21 1 hr vs. Control LCTB-21 1 hr	0.0036
	T21 LCTB-21 6 hr vs. Control LCTB-21 6 hr	0.0048
	T21 iso-LCTB-21 1 hr vs. Control iso-LCTB-21 1 hr	0.0204
	T21 iso-LCTB-21 3 hr vs. Control iso-LCTB-21 3 hr	0.0325
	T21 iso-LCTB-21 6 hr vs. Control iso-LCTB-21 6 hr	0.0221

## Sheet: Figure 2B
	pT2386-Cyclin D1 Level
	Two-way ANOVA	Alpha	0.05
	Source of Variation	% of total variation	P value	P value summary	Significant?
	Interaction	0.8255	0.9984	ns	No
	Row Factor (Treatment)	43.88	0.0078	**	Yes
	Column Factor (Control vs. T21)	1.764	0.3512	ns	No
	ANOVA table	SS (Type III)	DF	MS	F (DFn, DFd)	P value
	Interaction	0.05185	6	0.008641	F (6, 27) = 0.07021	P=0.9984
	Row Factor (Treatment)	2.756	6	0.4593	F (6, 27) = 3.732	P=0.0078
	Column Factor (Control vs. T21)	0.1108	1	0.1108	F (1, 27) = 0.8999	P=0.3512
	Residual	3.323	27	0.1231
	Dunnett’s Multiple Comparisons Test
	Comparison	P value
	Outliers
	Sample	Excluded Value
	Control 1 μM iso-LCTB-21	9.15

## Sheet: Figure 2C
	Total Cyclin D1 Level
	Two-way ANOVA	Alpha	0.05
	Source of Variation	% of total variation	P value	P value summary	Significant?
	Interaction	10.61	0.1606	ns	No
	Row Factor (Treatment)	52.32	<0.0001	****	Yes
	Column Factor (Control vs. T21)	7.752	0.0111	*	Yes
	ANOVA table	SS	DF	MS	F (DFn, DFd)	P value
	Interaction	1.381	6	0.2302	F (6, 28) = 1.689	P=0.1606
	Row Factor (Treatment)	6.81	6	1.135	F (6, 28) = 8.327	P<0.0001
	Column Factor (Control vs. T21)	1.009	1	1.009	F (1, 28) = 7.404	P=0.0111
	Residual	3.816	28	0.1363
	Dunnett’s Multiple Comparisons Test
	Comparison	P value
	Control 1 μM LCTB-21 vs. Control DMSO	0.0001
	T21 1 μM LCTB-21 vs. Control 1 μM LCTB-21	0.0007

## Sheet: Figure 2D
	Ki-67
	Two-way ANOVA	Alpha	0.05
	Source of Variation	% of total variation	P value	P value summary	Significant?
	Interaction	15.05	<0.0001	****	Yes
	Row Factor (Treatment)	9.202	<0.0001	****	Yes
	Column Factor (Control vs. T21)	6.478	<0.0001	****	Yes
	ANOVA table	SS	DF	MS	F (DFn, DFd)	P value
	Interaction	2227	6	371.1	F (6, 238) = 8.615	P<0.0001
	Row Factor (Treatment)	1362	6	227	F (6, 238) = 5.269	P<0.0001
	Column Factor (Control vs. T21)	958.7	1	958.7	F (1, 238) = 22.26	P<0.0001
	Residual	10251	238	43.07
	Tukey’s Multiple Comparisons Test
	Comparison	P value
	T21 DMSO vs. Control DMSO	0.0035
	T21 0.01 μM LCTB-21 vs. Control 0.01 μM LCTB-21	0.0425
	T21 0.1 μM LCTB-21 vs. Control 0.1 μM LCTB-21	0.0004
	T21 1 μM LCTB-21 vs. Control 1 μM LCTB-21	<0.0001
	T21 DMSO vs. T21 0.1 μM LCTB-21	0.0037
	T21 DMSO vs. T21 1 μM LCTB-21	0.0428

## Sheet: Figure 2E
	pHH3
	Two-way ANOVA	Alpha	0.05
	Source of Variation	% of total variation	P value	P value summary	Significant?
	Interaction	2.95	0.1359	ns	No
	Row Factor (Treatment)	17.96	<0.0001	****	Yes
	Column Factor (Control vs. T21)	7.876	<0.0001	****	Yes
	ANOVA table	SS	DF	MS	F (DFn, DFd)	P value
	Interaction	116.8	6	19.46	F (6, 238) = 1.643	P=0.1359
	Row Factor (Treatment)	711	6	118.5	F (6, 238) = 10.01	P<0.0001
	Column Factor (Control vs. T21)	311.7	1	311.7	F (1, 238) = 26.32	P<0.0001
	Residual	2818	238	11.84
	Tukey’s Multiple Comparisons Test
	Comparison	P value
	T21 DMSO vs. Control DMSO	0.026
	T21 DMSO vs. T21 1 μM LCTB-21	0.0004

## Sheet: Figure 2F
	pT286-Cyclin D1/Cyclin D1 (Time Course)
	Two-way ANOVA	Alpha	0.05
	Source of Variation	% of total variation	P value	P value summary	Significant?
	Interaction	4.916	0.0795	ns	No
	Row Factor (Time)	82.58	<0.0001	****	Yes
	Column Factor (Condition and Treatment)	0.1131	0.4622	ns	No
	ANOVA table	SS	DF	MS	F (DFn, DFd)	P value
	Interaction	0.2864	14	0.02046	F (14, 60) = 1.700	P=0.0795
	Row Factor (Time)	4.811	14	0.3436	F (14, 60) = 28.56	P<0.0001
	Column Factor (Condition and Treatment)	0.006588	1	0.006588	F (1, 60) = 0.5475	P=0.4622
	Residual	0.7219	60	0.01203
	Šídák's Multiple Comparisons Test
	Comparison	P value
	Control LCTB-21 1hr vs. Control DMSO 1hr	<0.0001
	Control LCTB-21 3hr vs. Control DMSO 3hr	<0.0001
	Control LCTB-21 6hr vs. Control DMSO 6hr	0.0007
	Control LCTB-21 12hr vs. Control DMSO 12hr	0.0002
	Control LCTB-21 24hr vs. Control DMSO 24hr	0.0002
	T21 LCTB-21 1hr vs. T21 DMSO 1hr	<0.0001
	T21 LCTB-21 3hr vs. T21 DMSO 3hr	<0.0001
	T21 LCTB-21 6hr vs. T21 DMSO 6hr	<0.0001
	T21 LCTB-21 24hr vs. T21 DMSO 24hr	0.0006

## Sheet: Figure 3B
	Neuron Viability
	Two-way ANOVA	Alpha	0.05
	Source of Variation	% of total variation	P value	P value summary	Significant?
	Interaction	15.37	0.0026	**	Yes
	Row Factor (Treatment)	0.5037	0.8072	ns	No
	Column Factor (Control vs. T21)	10.52	0.0039	**	Yes
	ANOVA table	SS (Type III)	DF	MS	F (DFn, DFd)	P value
	Interaction	0.8278	2	0.4139	F (2, 63) = 6.558	P=0.0026
	Row Factor (Treatment)	0.02712	2	0.01356	F (2, 63) = 0.2149	P=0.8072
	Column Factor (Control vs. T21)	0.5666	1	0.5666	F (1, 63) = 8.977	P=0.0039
	Residual	3.976	63	0.06311
	Tukey’s Multiple Comparisons Test
	Comparison	P value
	T21 iso-LCTB-21 vs. T21 DMSO	0.0154
	Outliers
	Sample	Excluded Value
	Control LCTB-21	2.525
	Control iso-LCTB-21	4.406

[truncated: 22 more sheets: 3C NeuNMap2 Counts, 3C %NeuNMap2, 3C %DYRK1A Neurons, Figure 3D, Figure 3E, Figure 3F, Figure 4B, Figure 4C, S1A Viability, S1A Activity, S1B, S1C Pax6 Counts, S1C Sox2 Counts, S1D %Pax6, S1D %SOX2, S1E Pax6 DYRK1A, S1E Sox2 pCyc, S1G, S1H, S2B Viability …]
